# Supplementary material for: Lumpy Skin Disease Virus with Four Knocked Out Genes Was Attenuated In Vivo and Protects Cattle from Infection
Source: Vaccines (Basel). 2022 Oct 12;10(10):1705. doi: 10.3390/vaccines10101705 (PMC9610274; doi:10.3390/vaccines10101705)
Supplement: Supplementary file 1 [file vaccines-10-01705-s001.zip]

Archive with 1 entries (1 files):
- vaccines-1945636-supplementary.pdf
